# Supplementary material for: Risk Factors of Malnutrition among In-School Children and Adolescents in Developing Countries: A Scoping Review
Source: Children (Basel). 2024 Apr 15;11(4):476. doi: 10.3390/children11040476 (PMC11049343; doi:10.3390/children11040476)
Supplement: Supplementary file 1 [file children-11-00476-s001.zip]

Archive with 1 entries (1 files):
- children-2933232-supplementary.pdf
